# Supplementary material for: Purification of Hydrogen from CO with Cu/ZSM-5 Adsorbents
Source: Molecules. 2021 Dec 24;27(1):96. doi: 10.3390/molecules27010096 (PMC8746636; doi:10.3390/molecules27010096)
Supplement: Supplementary file 1 [file molecules-27-00096-s001.zip]

Archive with 1 entries (1 files):
- molecules-1498335-supplementary.pdf
